# Supplementary material for: Development and Validation of a Gas Chromatography–Mass Spectrometry Method for the Analysis of the Novel Plant-Based Substance with Antimicrobial Activity
Source: Antibiotics (Basel). 2023 Oct 22;12(10):1558. doi: 10.3390/antibiotics12101558 (PMC10603869; doi:10.3390/antibiotics12101558)
Supplement: Supplementary file 1 [file antibiotics-12-01558-s001.zip]

Archive with 11 entries (11 files):
- Supplementary materials.pdf
- Supplemetary Figure S1.png
- Supplementary Figure S2.png
- Supplementary Figure S3.png
- Supplementary Figure S4.png
- Supplementary Figure S5.png
- Supplementary Figure S6.png
- Supplementary Figure S7.png
- Supplementary Figure S8.png
- Supplementary Figure S9.png
- Supplementary Tables S1 and S2.pdf
